# Supplementary material for: TIM3 Expression in Anaplastic-Thyroid-Cancer-Infiltrating Macrophages: An Emerging Immunotherapeutic Target
Source: Biology (Basel). 2022 Nov 3;11(11):1609. doi: 10.3390/biology11111609 (PMC9687546; doi:10.3390/biology11111609)
Supplement: Supplementary file 1 [file biology-11-01609-s001.zip]

Archive with 1 entries (1 files):
- biology-1922530-supplementary.pdf
